# Supplementary material for: Revisiting ABC Transporters and Their Clinical Significance in Glioblastoma
Source: Pharmaceuticals (Basel). 2025 Jan 15;18(1):102. doi: 10.3390/ph18010102 (PMC11769420; doi:10.3390/ph18010102)
Supplement: Supplementary file 1 [file pharmaceuticals-18-00102-s001.zip]

Archive with 8 entries (8 files):
- pharmaceuticals-3388539-supplementary/File S1Risk of Bias.pdf
- pharmaceuticals-3388539-supplementary/Table S1 - gse4290.xlsx
- pharmaceuticals-3388539-supplementary/Table S2 - gse15824.xlsx
- pharmaceuticals-3388539-supplementary/Table S3 - gse16011.xlsx
- pharmaceuticals-3388539-supplementary/Table S4 - gse49412.xlsx
- pharmaceuticals-3388539-supplementary/Table S5 - gse50161.xlsx
- pharmaceuticals-3388539-supplementary/Table S6 - gse90604.xlsx
- pharmaceuticals-3388539-supplementary/Table S7 - gse108474.xlsx
