# Supplementary material for: Revisiting ABC Transporters and Their Clinical Significance in Glioblastoma
Source: Pharmaceuticals (Basel). 2025 Jan 15;18(1):102. doi: 10.3390/ph18010102 (PMC11769420; doi:10.3390/ph18010102)
Supplement: Supplementary file 1 [file pharmaceuticals-18-00102-s001.zip › pharmaceuticals-3388539-supplementary/Table S1 - gse4290.xlsx]

## Sheet: Sheet1
hgnc	logFC	AveExpr	t	P.Value	adj.P.Val	B
ABCA1	1.9224	10.8849	11.6037	2.60915e-20	8.98821e-18	35.6976
ABCA1	2.05065	11.492	11.0198	4.93886e-19	8.23466e-17	32.8063
ABCB7	0.967092	8.81509	8.75169	4.88247e-14	1.01353e-12	21.4971
ABCA1	2.15308	6.15243	8.49869	1.74631e-13	3.06683e-12	20.2451
ABCC3	4.01117	7.84397	8.10898	1.23003e-12	1.69268e-11	18.3283
ABCF2	1.05171	9.33563	7.6639	1.11901e-11	1.20061e-10	16.1622
ABCC3	3.02651	6.89605	7.01365	2.66317e-10	2.09569e-09	13.0575
ABCB4	2.02528	6.45699	6.82824	6.47539e-10	4.686e-09	12.1886
ABCD1	0.781957	8.4195	6.27744	8.6296e-09	4.98141e-08	9.66033
ABCC3	1.79505	7.04102	6.07343	2.20428e-08	1.16971e-07	8.74678
ABCA1	1.54829	6.33624	6.00968	2.94711e-08	1.52696e-07	8.46412
ABCC3	1.75911	6.34439	5.98135	3.35169e-08	1.71505e-07	8.33896
ABCC3	1.75936	8.25003	5.75962	9.08839e-08	4.25701e-07	7.36928
ABCC1	0.730928	8.34906	5.62527	1.6495e-07	7.35207e-07	6.79069
ABCD3	0.974382	8.79967	5.14741	1.29961e-06	4.88473e-06	4.79265
ABCA13	2.30958	3.48607	4.93117	3.20535e-06	1.12399e-05	3.92214
ABCC4	0.699098	8.54768	4.89955	3.65129e-06	1.26773e-05	3.79672
ABCC4	0.96382	7.66487	4.84908	4.49076e-06	1.53057e-05	3.59759
ABCA13	2.24676	3.90641	3.99907	0.000120997	0.000317702	0.450755
ABCB8	0.824184	6.64224	3.5627	0.000561268	0.00129435	-0.994733
ABCB9	0.646581	7.07531	3.11884	0.00236429	0.00484732	-2.33038
ABCG4	-1.09101	7.79165	-8.4459	2.27685e-13	3.88005e-12	19.9845
ABCA2	-1.29878	10.651	-8.06764	1.51159e-12	2.03053e-11	18.126
ABCA2	-1.84367	9.27096	-7.08574	1.88151e-10	1.53088e-09	13.3975
ABCC8	-2.91013	6.86643	-6.72053	1.08104e-09	7.50392e-09	11.6877
ABCG1	-1.12536	9.08736	-6.23084	1.07031e-08	6.05509e-08	9.45045
ABCC12	-1.77035	5.06923	-6.19549	1.25968e-08	7.01499e-08	9.29172
ABCB9	-0.796943	8.06082	-5.69612	1.20555e-07	5.5148e-07	7.09495
ABCB1	-0.62409	7.33358	-5.25996	8.05897e-07	3.1451e-06	5.25433
ABCB9	-1.19233	7.72624	-5.23993	8.77784e-07	3.40328e-06	5.17174
ABCA9	-0.664804	7.58936	-5.06167	1.86354e-06	6.81446e-06	4.44483
ABCG1	-0.962077	7.54801	-4.10782	8.11168e-05	0.000220115	0.830036
ABCA5	-0.859583	9.12416	-3.88852	0.000180415	0.000457741	0.0728106
