# Supplementary material for: Revisiting ABC Transporters and Their Clinical Significance in Glioblastoma
Source: Pharmaceuticals (Basel). 2025 Jan 15;18(1):102. doi: 10.3390/ph18010102 (PMC11769420; doi:10.3390/ph18010102)
Supplement: Supplementary file 1 [file pharmaceuticals-18-00102-s001.zip › pharmaceuticals-3388539-supplementary/Table S2 - gse15824.xlsx]

## Sheet: Sheet1
ID	logFC	AveExpr	t	P.Value	adj.P.Val	B	hgnc
203504_s_at	2.90922	8.31552	5.19527	0.000429853	0.0100898	0.229515	ABCA1
203505_at	2.48326	8.84899	5.89138	0.000164877	0.00607691	1.19828	ABCA1
203981_s_at	1.37843	6.97297	4.07273	0.00233069	0.0252946	-1.48408	ABCD4
215873_x_at	0.845175	6.9108	3.5625	0.0053168	0.0404763	-2.316	ABCC10
230913_at	-2.35159	6.69558	-4.37889	0.00144405	0.0194048	-0.999231	ABCG1
241705_at	-2.20215	4.59408	-4.0292	0.00249738	0.0262899	-1.55396	ABCA5
