# Supplementary material for: Revisiting ABC Transporters and Their Clinical Significance in Glioblastoma
Source: Pharmaceuticals (Basel). 2025 Jan 15;18(1):102. doi: 10.3390/ph18010102 (PMC11769420; doi:10.3390/ph18010102)
Supplement: Supplementary file 1 [file pharmaceuticals-18-00102-s001.zip › pharmaceuticals-3388539-supplementary/Table S3 - gse16011.xlsx]

## Sheet: Sheet1
ID	logFC	AveExpr	t	P.Value	adj.P.Val	B	hgnc
1554878_a_at	1.06253	7.78997	3.20124	0.00163658	0.00471294	-2.31623	ABCD3
1554918_a_at	0.905583	5.70417	3.57774	0.000453052	0.00150963	-1.12065	ABCC4
200045_at	0.654652	9.39713	4.86602	2.60644e-06	1.40615e-05	3.79167	ABCF1
202804_at	1.10388	8.5289	5.66098	6.37827e-08	4.69728e-07	7.38373	ABCC1
202805_s_at	0.815429	5.95839	4.13051	5.69502e-05	0.000233734	0.837999	ABCC1
203196_at	1.59016	7.25133	5.88144	2.14099e-08	1.71921e-07	8.44602	ABCC4
203504_s_at	3.94936	10.0184	13.379	2.93661e-28	4.17132e-26	53.593	ABCA1
203505_at	3.33723	10.4743	13.7602	2.45722e-29	4.09537e-27	56.0521	ABCA1
203981_s_at	0.921343	8.16195	5.97027	1.36915e-08	1.14071e-07	8.88165	ABCD4
204567_s_at	0.71353	8.03202	2.43413	0.0159747	0.0343099	-4.38103	ABCG1
207819_s_at	1.26144	6.29585	4.03605	8.24285e-05	0.000325822	0.48678	ABCB4
208161_s_at	2.83895	8.92673	4.9419	1.85892e-06	1.02907e-05	4.11745	ABCC3
209620_s_at	1.33499	8.22152	9.6668	7.46553e-18	2.58263e-16	29.8643	ABCB7
209641_s_at	2.19586	7.66954	4.56818	9.48398e-06	4.57485e-05	2.55014	ABCC3
230682_x_at	0.9494	7.62954	3.46127	0.000681763	0.00217399	-1.50284	ABCC3
207593_at	-1.14675	5.8948	-12.3143	3.03057e-25	2.98284e-23	46.7153	ABCG4
209380_s_at	-1.07909	8.22136	-7.75509	8.09066e-13	1.35567e-11	18.4249	ABCC5
210100_s_at	-1.76736	5.90292	-7.09673	3.41805e-11	4.3303e-10	14.7454	ABCA2
210246_s_at	-1.75705	6.91917	-6.52411	7.72459e-10	7.88868e-09	11.6897	ABCC8
212772_s_at	-2.17745	7.53984	-7.65984	1.40386e-12	2.25943e-11	17.8826	ABCA2
213353_at	-1.09913	7.24283	-2.66701	0.00840131	0.0197461	-3.80852	ABCA5
214209_s_at	-0.712821	6.11351	-3.81868	0.000188474	0.000688732	-0.295853	ABCB9
230913_at	-1.33412	7.03731	-3.24245	0.00142938	0.0041847	-2.19103	ABCG1
232081_at	-0.889777	6.75557	-2.88088	0.00448308	0.0113923	-3.2406	ABCG1
241705_at	-1.04712	4.453	-5.12572	8.0787e-07	4.77164e-06	4.92207	ABCA5
242541_at	-0.618645	4.63782	-3.63145	0.000373968	0.00126958	-0.940754	ABCA9
