# Supplementary material for: Revisiting ABC Transporters and Their Clinical Significance in Glioblastoma
Source: Pharmaceuticals (Basel). 2025 Jan 15;18(1):102. doi: 10.3390/ph18010102 (PMC11769420; doi:10.3390/ph18010102)
Supplement: Supplementary file 1 [file pharmaceuticals-18-00102-s001.zip › pharmaceuticals-3388539-supplementary/Table S4 - gse49412.xlsx]

## Sheet: Sheet1
ID	coefficients	df.residual	sigma	stdev.unscaled	Amean	s2.post	t	df.total	p.value	lods	F	F.p.value	hgnc
7893181	0.587584	4	0.188624	1.09545	9.54159	0.0430595	2.58491	6.73366	0.0374507	-3.82852	6.68175	0.0374507	ABCF1
7893476	0.682824	4	0.213483	1.09545	8.99	0.0489974	2.81599	6.73366	0.0269915	-3.50378	7.92981	0.0269915	ABCF1
7895542	0.552132	4	0.141734	1.09545	8.53364	0.0338576	2.7392	6.73366	0.0300765	-3.61138	7.50323	0.0300765	ABCF1
7946860	-0.505239	4	0.145177	1.09545	6.96022	0.0344445	-2.48512	6.73366	0.0432066	-3.96935	6.1758	0.0432066	ABCC8
7972297	0.862816	4	0.333984	1.09545	7.14948	0.0881856	2.65234	6.73366	0.0340188	-3.7335	7.03489	0.0340188	ABCC4
8018038	-1.15696	4	0.374488	1.09545	7.57491	0.105232	-3.25577	6.73366	0.0147247	-2.89774	10.6	0.0147247	ABCA5
8162940	2.32416	4	0.346122	1.09545	8.75504	0.0930894	6.95384	6.73366	0.000263048	1.03792	48.3558	0.000263048	ABCA1
