# Supplementary material for: Revisiting ABC Transporters and Their Clinical Significance in Glioblastoma
Source: Pharmaceuticals (Basel). 2025 Jan 15;18(1):102. doi: 10.3390/ph18010102 (PMC11769420; doi:10.3390/ph18010102)
Supplement: Supplementary file 1 [file pharmaceuticals-18-00102-s001.zip › pharmaceuticals-3388539-supplementary/Table S5 - gse50161.xlsx]

## Sheet: Sheet1
ID	coefficients	df.residual	sigma	stdev.unscaled	Amean	s2.post	t	df.total	p.value	lods	F	F.p.value	hgnc
1554878_a_at	1.06703	45	1.15715	0.32609	6.52287	1.24773	2.9294	49.2708	0.00513262	-2.91119	8.58139	0.00513262	ABCD3
1554918_a_at	1.21708	45	0.557702	0.32609	5.9603	0.308877	6.71563	49.2708	1.7852e-08	9.20541	45.0997	1.7852e-08	ABCC4
1555039_a_at	0.770664	45	0.556397	0.32609	5.75524	0.307549	4.26157	49.2708	9.13073e-05	0.89203	18.161	9.13073e-05	ABCC4
201872_s_at	0.825238	45	0.572487	0.32609	9.77373	0.324139	4.44504	49.2708	4.99236e-05	1.4725	19.7584	4.99236e-05	ABCE1
201873_s_at	0.685732	45	0.563829	0.32609	9.49739	0.315153	3.7459	49.2708	0.000471553	-0.675555	14.0317	0.000471553	ABCE1
202804_at	0.6642	45	0.60973	0.32609	8.9539	0.364351	3.37444	49.2708	0.00144894	-1.73505	11.3868	0.00144894	ABCC1
202805_s_at	0.762386	45	0.636695	0.32609	6.8663	0.395048	3.71973	49.2708	0.000511263	-0.752251	13.8364	0.000511263	ABCC1
203196_at	1.60964	45	0.66289	0.32609	7.66305	0.42614	7.56163	49.2708	8.70045e-10	12.1724	57.1783	8.70045e-10	ABCC4
203504_s_at	2.07773	45	0.91112	0.32609	9.52422	0.782989	7.20068	49.2708	3.15038e-09	10.9082	51.8498	3.15038e-09	ABCA1
203505_at	1.69604	45	0.72512	0.32609	9.97976	0.505029	7.31881	49.2708	2.06649e-09	11.3224	53.565	2.06649e-09	ABCA1
203981_s_at	0.608135	45	0.489082	0.32609	8.80702	0.243273	3.78107	49.2708	0.000422812	-0.571974	14.2965	0.000422812	ABCD4
204567_s_at	1.02856	45	1.00336	0.32609	7.8346	0.944272	3.24595	49.2708	0.00210756	-2.08573	10.5362	0.00210756	ABCG1
207622_s_at	0.734268	45	0.44319	0.32609	8.61035	0.204198	4.983	49.2708	8.11215e-06	3.22916	24.8303	8.11215e-06	ABCF2
207819_s_at	1.93918	45	0.891702	0.32609	6.89135	0.751016	6.86208	49.2708	1.05711e-08	9.71957	47.0881	1.05711e-08	ABCB4
208161_s_at	1.50371	45	1.21764	0.32609	7.59825	1.37894	3.92694	49.2708	0.000267663	-0.136919	15.4209	0.000267663	ABCC3
209247_s_at	0.613426	45	0.374498	0.32609	9.3135	0.152898	4.81086	49.2708	1.46079e-05	2.65916	23.1444	1.46079e-05	ABCF2
209641_s_at	1.2054	45	1.07524	0.32609	7.45099	1.08073	3.55578	49.2708	0.000843478	-1.2259	12.6436	0.000843478	ABCC3
211113_s_at	0.655757	45	0.699898	0.32609	7.76373	0.472202	2.92645	49.2708	0.00517419	-2.91862	8.5641	0.00517419	ABCG1
1553410_a_at	-1.12448	45	0.839389	0.32609	5.79803	0.668308	-4.21819	49.2708	0.000105171	0.756392	17.7932	0.000105171	ABCC12
204343_at	-0.696721	45	0.498712	0.32609	9.55174	0.251961	-4.25651	49.2708	9.28279e-05	0.876177	18.1179	9.28279e-05	ABCA3
207593_at	-1.45541	45	0.392167	0.32609	7.38115	0.165271	-10.9786	49.2708	7.70187e-15	23.5959	120.531	7.70187e-15	ABCG4
209380_s_at	-0.953233	45	0.46349	0.32609	9.27717	0.221008	-6.2181	49.2708	1.05683e-07	7.46239	38.6647	1.05683e-07	ABCC5
210100_s_at	-0.842291	45	0.685521	0.32609	7.51058	0.454011	-3.83346	49.2708	0.0003591	-0.416739	14.6954	0.0003591	ABCA2
210245_at	-0.725084	45	0.419849	0.32609	6.65887	0.1858	-5.15855	49.2708	4.42788e-06	3.81701	26.6107	4.42788e-06	ABCC8
210246_s_at	-1.86949	45	0.713857	0.32609	7.8995	0.490226	-8.18816	49.2708	9.47888e-11	14.3515	67.0459	9.47888e-11	ABCC8
212772_s_at	-0.939853	45	0.851679	0.32609	9.42469	0.687289	-3.47658	49.2708	0.00107013	-1.45024	12.0866	0.00107013	ABCA2
213353_at	-0.989413	45	1.10476	0.32609	7.3764	1.13951	-2.84237	49.2708	0.00649835	-3.12787	8.07905	0.00649835	ABCA5
214209_s_at	-0.956276	45	0.606418	0.32609	7.25854	0.360673	-4.88302	49.2708	1.14239e-05	2.89727	23.8439	1.14239e-05	ABCB9
219577_s_at	-0.788042	45	0.61376	0.32609	7.15371	0.368855	-3.97909	49.2708	0.000226897	0.0206827	15.8332	0.000226897	ABCA7
226363_at	-0.748056	45	0.819352	0.32609	8.70506	0.637952	-2.87212	49.2708	0.00599752	-3.05432	8.24906	0.00599752	ABCC5
230913_at	-1.60307	45	1.38643	0.32609	8.2626	1.78037	-3.68433	49.2708	0.000570143	-0.855565	13.5743	0.000570143	ABCG1
