# Supplementary material for: Revisiting ABC Transporters and Their Clinical Significance in Glioblastoma
Source: Pharmaceuticals (Basel). 2025 Jan 15;18(1):102. doi: 10.3390/ph18010102 (PMC11769420; doi:10.3390/ph18010102)
Supplement: Supplementary file 1 [file pharmaceuticals-18-00102-s001.zip › pharmaceuticals-3388539-supplementary/Table S6 - gse90604.xlsx]

## Sheet: Sheet1
ID	coefficients	df.residual	sigma	stdev.unscaled	Amean	s2.post	t	df.total	p.value	lods	F	F.p.value	hgnc
16655309	0.630346	23	0.704991	0.416667	2.82164	0.456077	2.24012	25.9787	0.0338572	-4.06906	5.01812	0.0338572	ABCF1
16655311	0.629675	23	0.537689	0.416667	3.28965	0.272013	2.89756	25.9787	0.00753962	-2.72307	8.39587	0.00753962	ABCF1
16794656	0.807715	23	0.404527	0.416667	4.08053	0.160931	4.83225	25.9787	5.24292e-05	1.93342	23.3506	5.24292e-05	ABCD4
16836021	2.80854	23	1.94936	0.416667	4.67625	3.38035	3.66616	25.9787	0.00111063	-0.949041	13.4407	0.00111063	ABCC3
17096728	2.26817	23	0.700785	0.416667	5.90587	0.450843	8.10725	25.9787	1.3852e-08	9.70415	65.7275	1.3852e-08	ABCA1
17112213	0.813375	23	0.520162	0.416667	5.02332	0.255598	3.86121	25.9787	0.000671453	-0.476972	14.9089	0.000671453	ABCB7
16732224	-0.759868	23	0.386441	0.416667	3.16886	0.148266	-4.73618	25.9787	6.75648e-05	1.69285	22.4314	6.75648e-05	ABCG4
16736278	-0.916127	23	0.876285	0.416667	3.73046	0.695884	-2.63571	25.9787	0.0139746	-3.28287	6.94699	0.0139746	ABCC8
17100211	-1.30216	23	1.05187	0.416667	6.0125	0.995625	-3.13204	25.9787	0.00426401	-2.19994	9.80965	0.00426401	ABCA2
