# Supplementary material for: Revisiting ABC Transporters and Their Clinical Significance in Glioblastoma
Source: Pharmaceuticals (Basel). 2025 Jan 15;18(1):102. doi: 10.3390/ph18010102 (PMC11769420; doi:10.3390/ph18010102)
Supplement: Supplementary file 1 [file pharmaceuticals-18-00102-s001.zip › pharmaceuticals-3388539-supplementary/Table S7 - gse108474.xlsx]

## Sheet: Sheet1
coefficients	df.residual	sigma	stdev.unscaled	hgnc	Amean	s2.post	t	df.total	p.value	lods	F	F.p.value
1.02803	201	0.46907	0.230464	ABCA13	12.0797	0.221394	9.48022	204.326	6.67814e-18	30.065	89.8745	6.67814e-18
1.15965	201	0.765106	0.230464	ABCA13	11.0196	0.580806	6.60248	204.326	3.42046e-10	12.6935	43.5928	3.42046e-10
0.825934	201	0.574245	0.230464	ABCB9	9.68723	0.329338	6.24485	204.326	2.41639e-09	10.7929	38.9981	2.41639e-09
0.624918	201	0.578917	0.230464	ABCB5	8.85914	0.334638	4.68741	204.326	5.04983e-06	3.41928	21.9718	5.04983e-06
1.38547	201	1.5841	0.230464	ABCF3	7.78296	2.47346	3.82245	204.326	0.000175378	0.0564135	14.6111	0.000175378
0.698525	201	0.482498	0.230464	ABCC1	8.916	0.233964	6.26621	204.326	2.15416e-09	10.9045	39.2654	2.15416e-09
1.2012	201	0.839814	0.230464	ABCD4	11.7109	0.698755	6.23519	204.326	2.54494e-09	10.7426	38.8776	2.54494e-09
1.24268	201	0.538944	0.230464	ABCB4	10.823	0.29068	10.0011	204.326	2.01653e-19	33.5027	100.023	2.01653e-19
1.01179	201	0.860971	0.230464	ABCC3	10.7806	0.734153	5.12385	204.326	6.91305e-07	5.32514	26.2538	6.91305e-07
0.86688	201	0.705596	0.230464	ABCC9	8.83195	0.494709	5.34788	204.326	2.37295e-07	6.35423	28.5998	2.37295e-07
0.821369	201	0.629396	0.230464	ABCF2	8.98459	0.394639	5.6733	204.326	4.74722e-08	7.9074	32.1863	4.74722e-08
1.44997	201	0.823467	0.230464	ABCA2	7.76977	0.672008	7.67481	204.326	6.68965e-13	18.779	58.9027	6.68965e-13
1.61993	201	0.834104	0.230464	ABCA5	9.50862	0.689353	8.46591	204.326	4.927e-15	23.5868	71.6717	4.927e-15
1.02223	201	0.493053	0.230464	ABCB9	9.45572	0.244093	8.97774	204.326	1.82851e-16	26.8165	80.5998	1.82851e-16
0.912631	201	0.910152	0.230464	ABCG5	12.0869	0.81984	4.37349	204.326	1.94745e-05	2.13304	19.1274	1.94745e-05
-1.61564	201	1.13076	0.230464	ABCC12	12.3816	1.26275	-6.23853	204.326	2.49982e-09	10.7599	38.9192	2.49982e-09
-1.12163	201	0.97615	0.230464	ABCC4	10.5863	0.942305	-5.01363	204.326	1.15599e-06	4.83132	25.1365	1.15599e-06
-2.07492	201	0.856409	0.230464	ABCC4	11.5385	0.726444	-10.5633	204.326	4.31877e-21	37.2799	111.583	4.31877e-21
-0.955744	201	0.773019	0.230464	ABCC5	9.44545	0.59278	-5.38632	204.326	1.96887e-07	6.53415	29.0124	1.96887e-07
-0.635475	201	0.88901	0.230464	ABCF1	5.86161	0.782421	-3.11728	204.326	0.00208823	-2.24312	9.71743	0.00208823
-0.987207	201	0.704047	0.230464	ABCE1	7.92028	0.492561	-6.10345	204.326	5.13577e-09	10.0612	37.2521	5.13577e-09
-1.10794	201	0.810808	0.230464	ABCB6	11.0485	0.651656	-5.95531	204.326	1.11805e-08	9.30692	35.4658	1.11805e-08
-2.27741	201	1.20919	0.230464	ABCC4	4.5857	1.44328	-8.22552	204.326	2.24578e-14	22.1006	67.6591	2.24578e-14
-1.21225	201	0.682416	0.230464	ABCF2	8.50384	0.46306	-7.72984	204.326	4.7911e-13	19.1054	59.7505	4.7911e-13
-1.31242	201	1.11735	0.230464	ABCF2	11.4157	1.2331	-5.12826	204.326	6.77088e-07	5.34512	26.2991	6.77088e-07
-2.89063	201	1.51881	0.230464	ABCC5	9.90653	2.27417	-8.31723	204.326	1.26206e-14	22.6651	69.1763	1.26206e-14
-0.664924	201	1.0937	0.230464	ABCA7	4.99657	1.18166	-2.65413	204.326	0.00857707	-3.52166	7.04443	0.00857707
-1.2604	201	1.30851	0.230464	ABCG1	5.78091	1.68928	-4.20779	204.326	3.8605e-05	1.48383	17.7055	3.8605e-05
